# Supplementary material for: A Novel Approach for Comparing Selected Metabolites in Citrus Leaves and Fruits Across Datasets
Source: Plants (Basel). 2025 May 8;14(10):1406. doi: 10.3390/plants14101406 (PMC12115042; doi:10.3390/plants14101406)
Supplement: Supplementary file 1 [file plants-14-01406-s001.zip]

Archive with 1 entries (1 files):
- plants-3384351-supplementary.xlsx
