# Supplementary material for: A Novel Approach for Comparing Selected Metabolites in Citrus Leaves and Fruits Across Datasets
Source: Plants (Basel). 2025 May 8;14(10):1406. doi: 10.3390/plants14101406 (PMC12115042; doi:10.3390/plants14101406)
Supplement: Supplementary file 1 [file plants-14-01406-s001.zip › plants-3384351-supplementary.xlsx]

## Sheet: Sheet1
Dataset	Leaf Data Targeted											Leaf Data Untargeted
	Feng S 2018											Wang S 2017
	Wang S 2024
	Wang S. 2016
Metabolite	Glutamine	Glutamic acid	Proline	Valine	Citric Acid	Malic Acid	Phenyle alanine	Tyrosine	Arginine	Leucine	Iso-eucine	Naringenin	Hesperidin	Apigenin	Luteolin	Quercetin	Tricin	Chryserol
Varieties	Tahitian_pummelo_3806-1	Tahitian_pummelo_3806-1	Siamese_Acidless_pummelo_2240-1	Siamese_Acidless_pummelo_2240-1	Tahitian_pummelo_3806-1	Tahitian_pummelo_3806-1	Femminello	Femminello	page	Femminello	Femminello	Sunshine_pummelo_2236	Sunshine_pummelo_2236	Bendizao	Bendizao	Star Ruby1	Star Ruby1	Star Ruby1
	Cocktail_pummelo_hybrid_3555-1	Cocktail_pummelo_hybrid_3555-1	Siamese_Acidless_pummelo_2240-2	Siamese_Acidless_pummelo_2240-2	Cocktail_pummelo_hybrid_3555-1	Cocktail_pummelo_hybrid_3555-1	Eureka-1	Eureka-1	daisy	Eureka-1	Eureka-1	Siamese_pummelo_2421	Siamese_pummelo_2421	Clementine	Clementine	RioRed	RioRed	RioRed
	Changsha_mandarin_3577-1	Changsha_mandarin_3577-1	Chandler_pummelo_3224-1	Chandler_pummelo_3224-1	Siamese_Acidless_pummelo_2240-1	Siamese_Acidless_pummelo_2240-1	Rough lemon	Rough lemon	clementine	Rough lemon	Rough lemon	palazzelli_mandarin_4244	palazzelli_mandarin_4244	Yongshunmiju	Yongshunmiju	Suisyo buntan	Suisyo buntan	Suisyo buntan
	Frua_Mand_3022-1	Frua_Mand_3022-1	Chandler_pummelo_3224-2	Chandler_pummelo_3224-2	Arajon_pummelo_2596-1	Arajon_pummelo_2596-1	Eureka-2	Eureka-2	satsuma	Eureka-2	Eureka-2	Dancy_Weshart_mandarin_602	Dancy_Weshart_mandarin_602	Jinguangju	Jinguangju	Kao Pan pummelo	Kao Pan pummelo	Kao Pan pummelo
	Clem_de_nules_4056-1	Clem_de_nules_4056-1	King_mandarin_303-1	King_mandarin_303-1	Changsha_mandarin_3577-1	Changsha_mandarin_3577-1	Bendizao tangerine	Bendizao tangerine	page	Bendizao tangerine	Bendizao tangerine	Suisho_Buntan_3947	Suisho_Buntan_3947	Kishu Mikan	Kishu Mikan	Eureka	Eureka	Eureka
	Tibbets_wash_4051-1	Tibbets_wash_4051-1	King_mandarin_303-2	King_mandarin_303-2	Clem_de_nules_4056-1	Clem_de_nules_4056-1	Clementine tangerine	Clementine tangerine	daisy	Clementine tangerine	Clementine tangerine	Frost_Lisbon_3176-1	Frost_Lisbon_3176-1	Mihime	Mihime	Clementine	Clementine	Clementine
	Kishu Mikan	Kishu Mikan	Clem_de_nules_10am_4056-1	Clem_de_nules_10am_4056-1	Tibbets_wash_4051-1	Tibbets_wash_4051-1	Yongshunmiju tangerine	Yongshunmiju tangerine	clementine	Yongshunmiju tangerine	Yongshunmiju tangerine	Frost_Lisbon_3176-2	Frost_Lisbon_3176-2	Setoka	Setoka	Kao_Phuang_pummelo_2352	Kao_Phuang_pummelo_2352	Kao_Phuang_pummelo_2352
	Mihime	Mihime	Clem_de_nules_10am_4056-2	Clem_de_nules_10am_4056-2	Clementine	Clementine	Kishu Mikan tangerine	Kishu Mikan tangerine	satsuma	Kishu Mikan tangerine	Kishu Mikan tangerine	Star Ruby	Star Ruby	Saga mandarin	Saga mandarin	Rio_Red_Gft_3916	Rio_Red_Gft_3916	Rio_Red_Gft_3916
	Setoka	Setoka	Suisho_Buntan_3947	Suisho_Buntan_3947	Satsuma	Satsuma	Saga mandarin	Saga mandarin		Saga mandarin	Saga mandarin	Cocktail	Cocktail	Itaborai	Itaborai	Suisho_Buntan_3947	Suisho_Buntan_3947	Suisho_Buntan_3947
	Saga mandarin	Saga mandarin	Mitha_Tulia_sweet_lemon_3051-1	Mitha_Tulia_sweet_lemon_3051-1	Page	Page	Kao Phuang Pummelo	Kao Phuang Pummelo		Kao Phuang Pummelo	Kao Phuang Pummelo	Cocktail	Cocktail	Eryue Hong	Eryue Hong	FrostEureka_3005	FrostEureka_3005	FrostEureka_3005
	Chandler	Chandler	Mitha_Tulia_sweet_lemon_3051-2	Mitha_Tulia_sweet_lemon_3051-2	Daisy	Daisy	Kiyomi × Chandler	Kiyomi × Chandler		Kiyomi × Chandler	Kiyomi × Chandler	Star Ruby	Star Ruby	Bud Blood Orange	Bud Blood Orange	Star_Ruby_3770	Star_Ruby_3770	Star_Ruby_3770
	Chandler	Chandler	Peretta_lemon_hybrid_3924-1	Peretta_lemon_hybrid_3924-1	Star Ruby1	Star Ruby1	Star Ruby	Star Ruby		Star Ruby	Star Ruby	Suisyo buntan	Suisyo buntan	Tongshui 72-1	Tongshui 72-1	Clem de Nules	Clem de Nules	Clem de Nules
	Kishu Mikan tangerine	Kishu Mikan tangerine	Peretta_lemon_hybrid_3924-2	Peretta_lemon_hybrid_3924-2	RioRed	RioRed	Oroblanco	Oroblanco		Oroblanco	Oroblanco	Mihime mandarin	Mihime mandarin	Jincheng	Jincheng
	Bud blood Orange	Bud blood Orange	Frost_Lisbon_3176-1	Frost_Lisbon_3176-1	Suisyo buntan	Suisyo buntan	Yongjiazaoxiangyou	Yongjiazaoxiangyou		Xiaoyuanzhiyou	Xiaoyuanzhiyou	Saga mandarin	Saga mandarin	Paper-Rind 4X	Paper-Rind 4X
	Kao Phuang Pummelo	Kao Phuang Pummelo	Frost_Lisbon_3176-2	Frost_Lisbon_3176-2	Kao Pan pummelo	Kao Pan pummelo	Wendanyou	Wendanyou		Suisyobuntan	Suisyobuntan	Star Ruby	Star Ruby	Meishan Wuhe	Meishan Wuhe
	Xiaoyuanzhiyou	Xiaoyuanzhiyou	FrostEureka_3005	FrostEureka_3005	Eureka	Eureka	Xiaoyuanzhiyou	Xiaoyuanzhiyou		No.1 pummelo	No.1 pummelo	Cocktail	Cocktail	Huagan No.2 Ponkan	Huagan No.2 Ponkan
	Suisyobuntan	Suisyobuntan	Sour_pummelo_3066	Sour_pummelo_3066	Clementine	Clementine	Shatianyou	Shatianyou		Acidless Pummelo	Acidless Pummelo	Cocktail	Cocktail	Oota Ponkan	Oota Ponkan
	page	page	Kishu Mikan	Kishu Mikan	Kao_Phuang_pummelo_2352	Kao_Phuang_pummelo_2352	Suisyobuntan	Suisyobuntan		Kaopan	Kaopan	Star Ruby	Star Ruby	Liangpingyou	Liangpingyou
	daisy	daisy	Mihime	Mihime	Rio_Red_Gft_3916	Rio_Red_Gft_3916	Tuhongyou	Tuhongyou		Huanonghongyou	Huanonghongyou	Suisyo buntan	Suisyo buntan	Anjiangxiangyou	Anjiangxiangyou
	clementine	clementine	Setoka	Setoka	Suisho_Buntan_3947	Suisho_Buntan_3947	Feicuiyou	Feicuiyou		Bendizao	Bendizao	Mihime mandarin	Mihime mandarin	Mengwenzaoyou	Mengwenzaoyou
	satsuma	satsuma	Saga mandarin	Saga mandarin	FrostEureka_3005	FrostEureka_3005	No.1 pummelo	No.1 pummelo		Clementine	Clementine	Saga mandarin	Saga mandarin	Liangpingyou	Liangpingyou
	page	page	Anjiangxiangyou	Anjiangxiangyou	Star_Ruby_3770	Star_Ruby_3770	Chujingwendan	Chujingwendan		Yongshunmiju	Yongshunmiju	Star Ruby	Star Ruby	Fengjie sweet pummelo-1	Fengjie sweet pummelo-1
	daisy	daisy	Fujian No. 1	Fujian No. 1	Clem de Nules	Clem de Nules	Acidless Pummelo	Acidless Pummelo		Jinguangju	Jinguangju	Cocktail	Cocktail	Fengjie sweet pummelo-2	Fengjie sweet pummelo-2
	clementine	clementine	Chandler	Chandler	page	page	Kaopan	Kaopan		Kishu Mikan	Kishu Mikan	Cocktail	Cocktail	Fujian No. 1	Fujian No. 1
	satsuma	satsuma	Anjiangxiangyou	Anjiangxiangyou	daisy	daisy	Huanonghongyou	Huanonghongyou		Mihime	Mihime	Star Ruby	Star Ruby	Fujian No. 2	Fujian No. 2
			Fujian No. 1	Fujian No. 1	clementine	clementine	Bendizao	Bendizao		Setoka	Setoka	Suisyo buntan	Suisyo buntan	Sour pomelo	Sour pomelo
			Chandler	Chandler	satsuma	satsuma	Clementine	Clementine		Saga mandarin	Saga mandarin	Mihime mandarin	Mihime mandarin	Huanonghongxinyou	Huanonghongxinyou
			Saga mandarin	Saga mandarin			Yongshunmiju	Yongshunmiju		Itaborai	Itaborai	Saga mandarin	Saga mandarin	Chandler	Chandler
			Hamlin Sweet Orange	Hamlin Sweet Orange			Jinguangju	Jinguangju		Eryue Hong	Eryue Hong	Star Ruby	Star Ruby	Huguoyou	Huguoyou
			Kao Phuang Pummelo	Kao Phuang Pummelo			Kishu Mikan	Kishu Mikan		Bud Blood Orange	Bud Blood Orange	Cocktail	Cocktail	Sour pomelo	Sour pomelo
			No.1 pummelo	No.1 pummelo			Mihime	Mihime		Tongshui 72-1	Tongshui 72-1	Cocktail	Cocktail	Liangpingyou	Liangpingyou
			Acidless Pummelo	Acidless Pummelo			Setoka	Setoka		Jincheng	Jincheng	Star Ruby	Star Ruby	Anjiangxiangyou	Anjiangxiangyou
			Huanonghongyou	Huanonghongyou			Saga mandarin	Saga mandarin		Paper-Rind 4X	Paper-Rind 4X	Suisyo buntan	Suisyo buntan	Mengwenzaoyou	Mengwenzaoyou
			Saga mandarin	Saga mandarin			Itaborai	Itaborai		Meishan Wuhe	Meishan Wuhe	Mihime mandarin	Mihime mandarin	Liangpingyou	Liangpingyou
			Hamlin Sweet Orange	Hamlin Sweet Orange			Zaojin	Zaojin		Huagan No.2 Ponkan	Huagan No.2 Ponkan	Saga mandarin	Saga mandarin	Fengjie sweet pummelo-1	Fengjie sweet pummelo-1
			Kao Phuang Pummelo	Kao Phuang Pummelo			Eryue Hong	Eryue Hong		Oota Ponkan	Oota Ponkan	Kishu Mikan	Kishu Mikan	Fengjie sweet pummelo-2	Fengjie sweet pummelo-2
			No.1 pummelo	No.1 pummelo			Bud Blood Orange	Bud Blood Orange		Liangpingyou	Liangpingyou	Mihime	Mihime	Fujian No. 1	Fujian No. 1
			Acidless Pummelo	Acidless Pummelo			Tongshui 72-1	Tongshui 72-1		Anjiangxiangyou	Anjiangxiangyou	Setoka	Setoka	Fujian No. 2	Fujian No. 2
			Huanonghongyou	Huanonghongyou			Jincheng	Jincheng		Mengwenzaoyou	Mengwenzaoyou	Saga mandarin	Saga mandarin	Huanonghongxinyou	Huanonghongxinyou
			Saga mandarin	Saga mandarin			Paper-Rind 4X	Paper-Rind 4X		Liangpingyou	Liangpingyou	Anjiangxiangyou	Anjiangxiangyou	Chandler	Chandler
			Hamlin Sweet Orange	Hamlin Sweet Orange			Meishan Wuhe	Meishan Wuhe		Fengjie sweet pummelo-1	Fengjie sweet pummelo-1	Fujian No. 1	Fujian No. 1	Huguoyou	Huguoyou
			Kao Phuang Pummelo	Kao Phuang Pummelo			Huagan No.2 Ponkan	Huagan No.2 Ponkan		Fengjie sweet pummelo-2	Fengjie sweet pummelo-2	Chandler	Chandler	Femminello	Femminello
			No.1 pummelo	No.1 pummelo			Oota Ponkan	Oota Ponkan		Fujian No. 1	Fujian No. 1	Anjiangxiangyou	Anjiangxiangyou	Eureka-1	Eureka-1
			Acidless Pummelo	Acidless Pummelo			E-gan No.1 Ponkan	E-gan No.1 Ponkan		Fujian No. 2	Fujian No. 2	Fujian No. 1	Fujian No. 1	Rough lemon	Rough lemon
			Huanonghongyou	Huanonghongyou			Yingshanbingtangyou	Yingshanbingtangyou		Sour pomelo	Sour pomelo	Chandler	Chandler	Eureka-2	Eureka-2
			Saga mandarin	Saga mandarin			Liangpingyou	Liangpingyou		Huanonghongxinyou	Huanonghongxinyou	Saga mandarin	Saga mandarin	Bendizao tangerine	Bendizao tangerine
			Hamlin Sweet Orange	Hamlin Sweet Orange			Anjiangxiangyou	Anjiangxiangyou		Chandler	Chandler	Hamlin Sweet Orange	Hamlin Sweet Orange	Clementine tangerine	Clementine tangerine
			Kao Phuang Pummelo	Kao Phuang Pummelo			Mengwenzaoyou	Mengwenzaoyou		Huguoyou	Huguoyou	Kao Phuang Pummelo	Kao Phuang Pummelo	Yongshunmiju tangerine	Yongshunmiju tangerine
			No.1 pummelo	No.1 pummelo			Liangpingyou	Liangpingyou		Sour pomelo	Sour pomelo	No.1 pummelo	No.1 pummelo	Kishu Mikan tangerine	Kishu Mikan tangerine
			Acidless Pummelo	Acidless Pummelo			Fengjie sweet pummelo-1	Fengjie sweet pummelo-1		Liangpingyou	Liangpingyou	Acidless Pummelo	Acidless Pummelo	Saga mandarin	Saga mandarin
			Huanonghongyou	Huanonghongyou			Fengjiekuiyou	Fengjiekuiyou		Anjiangxiangyou	Anjiangxiangyou	Huanonghongyou	Huanonghongyou	Kao Phuang Pummelo	Kao Phuang Pummelo
			page	page			Fengjie sweet pummelo-2	Fengjie sweet pummelo-2		Mengwenzaoyou	Mengwenzaoyou	Saga mandarin	Saga mandarin	Kiyomi × Chandler	Kiyomi × Chandler
			daisy	daisy			Fujian No. 1	Fujian No. 1		Liangpingyou	Liangpingyou	Hamlin Sweet Orange	Hamlin Sweet Orange	Star Ruby	Star Ruby
			clementine	clementine			Fujian No. 2	Fujian No. 2		Fengjie sweet pummelo-1	Fengjie sweet pummelo-1	Kao Phuang Pummelo	Kao Phuang Pummelo	Oroblanco	Oroblanco
			satsuma	satsuma			Sour pomelo	Sour pomelo		Fengjie sweet pummelo-2	Fengjie sweet pummelo-2	No.1 pummelo	No.1 pummelo	Xiaoyuanzhiyou	Xiaoyuanzhiyou
			page	page			Longhuizaoshuyou	Longhuizaoshuyou		Fujian No. 1	Fujian No. 1	Acidless Pummelo	Acidless Pummelo	Suisyobuntan	Suisyobuntan
			daisy	daisy			Zhaipoyou	Zhaipoyou		Fujian No. 2	Fujian No. 2	Huanonghongyou	Huanonghongyou	No.1 pummelo	No.1 pummelo
			clementine	clementine			Jiangbayou	Jiangbayou		Huanonghongxinyou	Huanonghongxinyou	Saga mandarin	Saga mandarin	Acidless Pummelo	Acidless Pummelo
			satsuma	satsuma			Xingshannanyangbaiyou	Xingshannanyangbaiyou		Chandler	Chandler	Hamlin Sweet Orange	Hamlin Sweet Orange	Kaopan	Kaopan
				38			Jianshituyou	Jianshituyou		Huguoyou	Huguoyou	Kao Phuang Pummelo	Kao Phuang Pummelo	Huanonghongyou	Huanonghongyou
				39			Ganxihongrouyou	Ganxihongrouyou		Siamese_Acidless_pummelo_2240-1	Siamese_Acidless_pummelo_2240-1	No.1 pummelo	No.1 pummelo	Bendizao	Bendizao
				40			Shimennongjiayou	Shimennongjiayou		Siamese_Acidless_pummelo_2240-2	Siamese_Acidless_pummelo_2240-2	Acidless Pummelo	Acidless Pummelo	Clementine	Clementine
				41			Huanonghongxinyou	Huanonghongxinyou		Chandler_pummelo_3224-1	Chandler_pummelo_3224-1	Huanonghongyou	Huanonghongyou	Yongshunmiju	Yongshunmiju
				42			Chandler	Chandler		Chandler_pummelo_3224-2	Chandler_pummelo_3224-2	Saga mandarin	Saga mandarin	Jinguangju	Jinguangju
				43			Chongyangyou	Chongyangyou		King_mandarin_303-1	King_mandarin_303-1	Hamlin Sweet Orange	Hamlin Sweet Orange	Kishu Mikan	Kishu Mikan
				44			Zhenlongyou	Zhenlongyou		King_mandarin_303-2	King_mandarin_303-2	Kao Phuang Pummelo	Kao Phuang Pummelo	Mihime	Mihime
				45			Huguoyou	Huguoyou		Clem_de_nules_10am_4056-1	Clem_de_nules_10am_4056-1	No.1 pummelo	No.1 pummelo	Setoka	Setoka
				46			Sour pomelo	Sour pomelo		Clem_de_nules_10am_4056-2	Clem_de_nules_10am_4056-2	Acidless Pummelo	Acidless Pummelo	Saga mandarin	Saga mandarin
				47			Yingshanbingtangyou	Yingshanbingtangyou		Suisho_Buntan_3947	Suisho_Buntan_3947	Huanonghongyou	Huanonghongyou	Itaborai	Itaborai
				48			Liangpingyou	Liangpingyou		Mitha_Tulia_sweet_lemon_3051-1	Mitha_Tulia_sweet_lemon_3051-1	Star Ruby1	Star Ruby1	Eryue Hong	Eryue Hong
				49			Anjiangxiangyou	Anjiangxiangyou		Mitha_Tulia_sweet_lemon_3051-2	Mitha_Tulia_sweet_lemon_3051-2	RioRed	RioRed	Bud Blood Orange	Bud Blood Orange
				50			Mengwenzaoyou	Mengwenzaoyou		Peretta_lemon_hybrid_3924-1	Peretta_lemon_hybrid_3924-1	Suisyo buntan	Suisyo buntan	Tongshui 72-1	Tongshui 72-1
				51			Liangpingyou	Liangpingyou		Peretta_lemon_hybrid_3924-2	Peretta_lemon_hybrid_3924-2	Kao Pan pummelo	Kao Pan pummelo	Jincheng	Jincheng
							Fengjie sweet pummelo-1	Fengjie sweet pummelo-1		Frost_Lisbon_3176-1	Frost_Lisbon_3176-1	Eureka	Eureka	Paper-Rind 4X	Paper-Rind 4X
							Fengjiekuiyou	Fengjiekuiyou		Frost_Lisbon_3176-2	Frost_Lisbon_3176-2	Clementine	Clementine	Meishan Wuhe	Meishan Wuhe
							Fengjie sweet pummelo-2	Fengjie sweet pummelo-2		FrostEureka_3005	FrostEureka_3005	Kao_Phuang_pummelo_2352	Kao_Phuang_pummelo_2352	Huagan No.2 Ponkan	Huagan No.2 Ponkan
							Fujian No. 1	Fujian No. 1		Sour_pummelo_3066	Sour_pummelo_3066	Rio_Red_Gft_3916	Rio_Red_Gft_3916	Oota Ponkan	Oota Ponkan
							Fujian No. 2	Fujian No. 2				Suisho_Buntan_3947	Suisho_Buntan_3947	Liangpingyou	Liangpingyou
					type	Ratio	Longhuizaoshuyou	Longhuizaoshuyou				FrostEureka_3005	FrostEureka_3005	Anjiangxiangyou	Anjiangxiangyou
				Name			Zhaipoyou	Zhaipoyou				Star_Ruby_3770	Star_Ruby_3770	Mengwenzaoyou	Mengwenzaoyou
							Jiangbayou	Jiangbayou				Clem de Nules	Clem de Nules	Liangpingyou	Liangpingyou
				1			Xingshannanyangbaiyou	Xingshannanyangbaiyou						Fengjie sweet pummelo-1	Fengjie sweet pummelo-1
				2			Jianshituyou	Jianshituyou						Fengjie sweet pummelo-2	Fengjie sweet pummelo-2
				3			Ganxihongrouyou	Ganxihongrouyou						Fujian No. 1	Fujian No. 1
				4			Shimennongjiayou	Shimennongjiayou						Fujian No. 2	Fujian No. 2
				5			Huanonghongxinyou	Huanonghongxinyou						Sour pomelo	Sour pomelo
				6			Chandler	Chandler						Huanonghongxinyou	Huanonghongxinyou
				7			Chongyangyou	Chongyangyou						Chandler	Chandler
				8			Zhenlongyou	Zhenlongyou						Huguoyou	Huguoyou
				9			Huguoyou	Huguoyou						Sour pomelo	Sour pomelo
				10			Siamese_Acidless_pummelo_2240-1	Siamese_Acidless_pummelo_2240-1						Liangpingyou	Liangpingyou
				11			Siamese_Acidless_pummelo_2240-2	Siamese_Acidless_pummelo_2240-2						Anjiangxiangyou	Anjiangxiangyou
				12			Chandler_pummelo_3224-1	Chandler_pummelo_3224-1						Mengwenzaoyou	Mengwenzaoyou
				13			Chandler_pummelo_3224-2	Chandler_pummelo_3224-2						Liangpingyou	Liangpingyou
				14			King_mandarin_303-1	King_mandarin_303-1						Fengjie sweet pummelo-1	Fengjie sweet pummelo-1
				15			King_mandarin_303-2	King_mandarin_303-2						Fengjie sweet pummelo-2	Fengjie sweet pummelo-2
				16			Clem_de_nules_10am_4056-1	Clem_de_nules_10am_4056-1						Fujian No. 1	Fujian No. 1
				17			Clem_de_nules_10am_4056-2	Clem_de_nules_10am_4056-2						Fujian No. 2	Fujian No. 2
				18			Suisho_Buntan_3947	Suisho_Buntan_3947						Huanonghongxinyou	Huanonghongxinyou
				19			Mitha_Tulia_sweet_lemon_3051-1	Mitha_Tulia_sweet_lemon_3051-1						Chandler	Chandler
				20			Mitha_Tulia_sweet_lemon_3051-2	Mitha_Tulia_sweet_lemon_3051-2						Huguoyou	Huguoyou
				21			Peretta_lemon_hybrid_3924-1	Peretta_lemon_hybrid_3924-1						Sunshine_pummelo_2236	Sunshine_pummelo_2236
				22			Peretta_lemon_hybrid_3924-2	Peretta_lemon_hybrid_3924-2						Siamese_pummelo_2421	Siamese_pummelo_2421
				23			Frost_Lisbon_3176-1	Frost_Lisbon_3176-1						Kao_Ruan_Tia_pummelo_2350	Kao_Ruan_Tia_pummelo_2350
				24			Frost_Lisbon_3176-2	Frost_Lisbon_3176-2						Kao_Ruan_Tia_pummelo_2350	Kao_Ruan_Tia_pummelo_2350
				25			FrostEureka_3005	FrostEureka_3005						palazzelli_mandarin_4244	palazzelli_mandarin_4244
				26			Sour_pummelo_3066	Sour_pummelo_3066						Dancy_Weshart_mandarin_602	Dancy_Weshart_mandarin_602
				27										Parson's_Special_mandarin_300	Parson's_Special_mandarin_300
				28										Suisho_Buntan_3947	Suisho_Buntan_3947
				29										Banokan_pummelo_3950	Banokan_pummelo_3950
				30										Peretta_lemon_hybrid_3924-1	Peretta_lemon_hybrid_3924-1
				31										Peretta_lemon_hybrid_3924-2	Peretta_lemon_hybrid_3924-2
				32										Ponderosa_lemon_hybrid_294	Ponderosa_lemon_hybrid_294
				33										Nicaraguan_lemon_hybrid_3841-1	Nicaraguan_lemon_hybrid_3841-1
				34										Nicaraguan_lemon_hybrid_3841-2	Nicaraguan_lemon_hybrid_3841-2
				35										New_Zealand_lemonade_lemon_4181	New_Zealand_lemonade_lemon_4181
				36										Star Ruby1	Star Ruby1
				37										RioRed	RioRed
				38										Suisyo buntan	Suisyo buntan
				39										Kao Pan pummelo	Kao Pan pummelo
				40										Eureka	Eureka
				41										Clementine	Clementine
				42										Kao_Phuang_pummelo_2352	Kao_Phuang_pummelo_2352
				43										Rio_Red_Gft_3916	Rio_Red_Gft_3916
				44										Suisho_Buntan_3947	Suisho_Buntan_3947	Dihydroxy-methoxyflavone	Luteolin	Chrysoeriol	Quercetin	Myricetin	5,6,7,3',4'-Pentamethoxyisoflavone	4',5,6,7,8-Pentamethoxyflavone	Pentamethoxyflavone	Dihydroxy-tetramethoxyflavone...27	Dihydroxy-tetramethoxyflavone...28	Dihydroxy-tetramethoxyflavone...29	Dihydroxy-tetramethoxyflavone...30	Pentamethoxyflavanone or pentamethoxychalcone...31	Pentamethoxyflavanone or pentamethoxychalcone...32	Pentamethoxyflavanone or pentamethoxychalcone...33	Monohydroxy-pentamethoxyflavone...34	Monohydroxy-pentamethoxyflavone...35	Monohydroxy-pentamethoxyflavone...36	Monohydroxy-pentamethoxyflavanone or monohydroxy-pentamethoxychalcone	Hexamethoxyflavone	3',4',5,6,7,8-Hexamethoxyflavone	Dihydroxy-pentamethoxyflavone...40	Dihydroxy-pentamethoxyflavone...41	7-O-Methylnaringenin-6-C-pentoside	Monohydroxy-hexamethoxyflavone...43	Monohydroxy-hexamethoxyflavone...44	Monohydroxy-hexamethoxyflavone...45	Monohydroxy-hexamethoxyflavone...46	Apigenin 7-O-glucoside	Apigenin 8-C-glucoside	Heptamethoxyflavone	Apigenin 6-C-glucoside
				45									Name	FrostEureka_3005	FrostEureka_3005
				46										Star_Ruby_3770	Star_Ruby_3770
				53										Clem de Nules	Clem de Nules
				54
				55
				56
				57
				58
				59
				60
				61
				62
				63
				64
				65
				66
				67
				68
				69
				70
				71
				72
				73
				74
				75
				76
				77
				78
				79
				80
				81
				82
				83
				84
				85
				86
				87
				88
				89
				90
				91
				92
				93
				94
				95
				96
				97
				98
				99
				100
				101
				102
				103
				104
				105
				106
				107
